# Supplementary material for: Characterization of Chlorophyll Degradation Genes Reveals Gene Cluster HuSGR2 and HuSGR3 Promoting Chlorophyll Degradation in Pitaya Peel
Source: Genes (Basel). 2026 Apr 5;17(4):427. doi: 10.3390/genes17040427 (PMC13116868; doi:10.3390/genes17040427)
Supplement: Supplementary file 1 [file genes-17-00427-s001.zip › Table S4.xlsx]

## Sheet: Sheet1
Table S4 Synteny relationships of chlorophyll degradation genes among pitaya, beet, and Arabidopsis species.
Gene ID	Rename	Genomic Location	Gene ID	Rename	Genomic Location
HU03G02861.1	HuNYC1	Chromosome 3	XM_010689903.4	BvNYC2	Chromosome 8
HU06G02026.1	HuCLH3	Chromosome 6	XM_010696988.4	BvCLH2	Chromosome 3
HU04G00125.1	HuSGR1	Chromosome 4	XM_010678285.4	BvSGR1	Chromosome 5
HU05G00923.1	HuSGRL1	Chromosome 5	XM_010680982.4	BvSGRL	Chromosome 1
HU02G03416.1	HuPAO1	Chromosome 2	XM_010694651.4	BvPAO5	Chromosome 2
HU03G01716.1	HuPAO2	Chromosome 3	XM_010675183.4	BvPAO2	Chromosome 4
HU07G00833.1	HuPAO5	Chromosome 7	XM_010679340.4	BvPAO3	Chromosome 1
HU11G01192.1	HuPAO6	Chromosome 11	XM_010679340.4	BvPAO3	Chromosome 1
HU06G00857.1	HuRCCR1	Chromosome 6	XM_010668317.4	BvRCCR	Chromosome 6
HU03G02861.1	HuNYC1	Chromosome 3	AT4G13250.1	AtNYC1	Chromosome 4
HU04G00125.1	HuSGR1	Chromosome 4	AT4G11910.1	AtSGR1	Chromosome 4
HU04G00125.1	HuSGR1	Chromosome 4	AT4G22920.1	AtSGR2	Chromosome 4
HU07G00833.1	HuPAO5	Chromosome 7	AT1G44446.1	AtCAO	Chromosome 1
HU11G01192.1	HuPAO6	Chromosome 11	AT1G44446.1	AtCAO	Chromosome 2
HU06G00857.1	HuRCCR1	Chromosome 6	AT4G37000.1	AtRCCR	Chromosome 4
