# Supplementary material for: Characterization of Chlorophyll Degradation Genes Reveals Gene Cluster HuSGR2 and HuSGR3 Promoting Chlorophyll Degradation in Pitaya Peel
Source: Genes (Basel). 2026 Apr 5;17(4):427. doi: 10.3390/genes17040427 (PMC13116868; doi:10.3390/genes17040427)
Supplement: Supplementary file 1 [file genes-17-00427-s001.zip › Table S1.xlsx]

## Sheet: Sheet1
Table S1 Amino acid composition and physical characteristics of the pitaya chlorophyll degradation genes
Enzymes	Rename	Gene ID	Specious	CDS (bp)	AA	MW (kDa)	pI	Sequence
Non-yellow coloring	HuNYC1	HU03G02861.1	Hylocereus undatus	1545	514	56.62	8.64	MAALTKISYYPDVQLPVRSGNHRRLSHLGNFRVVGSPRKGRRWCRQVCNFRAFKEIEERENGDLDLGLEVEGNGDEIEMKKGNGLNILSSIKLGIVRLCKWPAGDENRDALAKLENCLFSAAQHVGRYIATMMGTGVILLTGFQLSGGDSQMNDLIWYSWLGGVVIGTMVGANMVLDEHYRRGPRNVVITGSTRGLGKALAREFLLSGDRVVVTSRSADAVNATIKELEENLREMEAISGKPLKHAKVVGIPCDVCDPDDVRNLAYFVVEQLGSVDIWINNAGMNKGFRPLLQFSDEEVEQIVSTNLVGSILCTREAMQVMRCQEKGGHIFNMDGAGSGGSSTPLTAVYGSTKCGLRQLQASLLKECKGTKIGVHSASPGMVLTDLLLSGSSLKNKQMF…
	HuNYC2	HU08G00939.1	Hylocereus undatus	720	239	26.48	8.69	MAAERVESAVESLREEFGDQRVWGTKCDVREGQDVKNLVAFAQEKLKYIDIWINNAGSNAYSYKPLAEASDEDLIEVVTTNTLGLMICCREAMKMMLNQPRGGHVFNIDGAGSDGRPTPRFAAYGATKRSVVHLTKSLQAELQMHDVKNVVVHNLSPGMVTTDLLMSGANTKQAKFFINVLAEPPEVVAQYLVPKVRSIAGSGSTKPTYIRFLTGMKAYSQIFSRLAFGARRNRYVLED*
	AtNYC1	AT4G13250.1	Arabidopsis thaliana	1491	496	54.85	9.48	MTTLTKIQVYPQVLEHRLFFRDPIRVGSRLTCRERSNRVYVHRCEKKVERKRKVEKFKGNGSWDSLKSGFLGFSKLGFLSKDEYNQKVENLEMVFSSVAVQIARYIVTMTSTGAILLIGFQLSGGDSSMNSLVWYSWLGGIIIGTMTGANMVLEDHYRAGPRNVVITGSTRGLGKALAREFLLSGDRVIVTSRSSESVDMTVKELEQNLKEIMSNASESARKKLSDAKVVGIACDVCKPEDVEKLSNFAVKELGSINIWINNAGTNKGFRPLLEFTEEDITQIVSTNLIGSILCTRGAMDVMSRQHSGGHIFNMDGAGSGGSSTPLTAVYGSTKCGLRQFHGSIVKESQKTNVGLHTASPGMVLTELLLSGSSIKNKQMFNIICELPETVARTLVPRMR…
	AtNYC2	AT5G04900.1	Arabidopsis thaliana	1047	348	38.15	9.49	MATWSGFNVSSSPLLRLRSSSVSNVTKLPFLSPICRRRLLAERFGLATVVVTRQNLTVTPSSAAVEARISGKREPMTPPYNILITGSTKGIGYALAREFLKAGDNVVICSRSAERVETAVQSLKEEFGEHVWGTKCDVTEGKDVRELVAYSQKNLKYIDIWINNAGSNAYSFKPLAEASDEDLIEVVKTNTLGLMLCCREAMNMMLTQSRGGHIFNIDGAGSDGRPTPRFAAYGATKRSVVHLTKSLQAELQMQDVKNVVVHNLSPGMVTTDLLMSGATTKQAKFFINVLAEPAEVVAEYLVPNIRAIPASGSMKPTYIRFLTGIKAYTKIFSRVALGARKNRYVTEE*
	BvNYC1	XP_010667592.1	Beta vulgaris	1056	351	38.36	9.41	MAITSTPPFRSLLPPQQLFKNSSKISTFQSSCLTVSSRQNLISAHFVSNISGTALTLLRPQASSANGQTQTQTQPMPMLPPFNVLITGSSKGIGYALAKEFLKAGDNVIICSRTGERVESAVQSLRAEFGDVRVWGTKCDVRDGENVKNLVAFAQEKYKYIDIWINNAGSNAYSYKPLAEASDEDLIEVVTTNTLGLMICCREAIKMMLNQPRGGHIFNIDGAGSDGRPTPRFAAYGATKRSVVHLTKSLQAELQMQDVKNVVVHNLSPGMVTTDLLMSGATTKQAKFFINVLAEPAEVVAEYLVPNVRSMAGSGSTRPTYIRFLTGLKAYSQIFSRIVFGARRNRFVLED
	BvNYC2	XP_010688205.2	Beta vulgaris	1521	506	55.84	9.27	MATFTKMNSYPDIQLPVRPEFCRKFSKSGKIPVVGRSKKGGRRWCWEVCRAFKEEGDNIEKIEKENKNSNLVLKIRVKKEIVNSIKSGIVRLCKWPSGDENRDALAELEKVLFSAALHFGRYIVTMMSTGVVLLTGFQLSGGEMHDLIWYSWLGGVIIGTMVGANMVMDEHSRAGPRNVVITGSTRGLGKALAREFLLSGDRVVVTSRSADSVDATVKELEENLREMEAVNGKNLAYAKVVGIPSDVCDPDDVRKLADFAVNELGSVDIWINNAGTNKGFRPLLQFTDEDIKQIVSTNLVGSVLCTREAMRVITSQKKVGHIFNMDGAGSGGSSTPLTAVYGSTKCGLRQLQSSLLKECRRTKIGVHTASPGMVLTELLLSGSSLKNKQMFNIICELPE…
Chlorophyllase	HuCLH1	HU04G00617.1	Hylocereus undatus	897	298	32.11	5.97	MATPCKWVTVLVMLLAMAFEVRPAFWPTLEVLQSVGSALETLTVFETGVYKTITTTVQKTHWAAPPETLLLVSPTTIGVYPIILFVPSALVQNTDYSQLLEHIASHGYIVVAPQTWSLIIPSQANEIEMAASVVNWIPNFLRYVLPEHVQGSKDLLAVSGHGRGGKTAFALALGVSKTKLTVQISALIGLDPIEGVNKLVRTKPYILTYVPNSFDLSIPTMVTGTGLGNHSKIPFGPSCTPNGVNYEEYFNECRSGTLFVVAEYGHFDLLNDKLSVAGLAASAGCVSGKGGKDLKEEL*
	HuCLH2	HU04G00618.1	Hylocereus undatus	1050	349	38.02	7.15	MHKKMAILWVIALLMLLATTASEARVFEPTLLEMATTQTSHMMQTTSVFEKGTYEITTITIRKSRPPSPPHPLLVVSPKTTGVYPIILFVHGTFLQNSDYSDLFQHIGSHGYIIVAPQLWSSLLFFPSQYDEIEMAASVANWLSKNLQDVLPLDVHGDLSKLAVSGHSRGGKTAFALALGITDTKLEIQISALIGVDPVAGMSKNDRTEPHILTYVPNSFNLSIPTMVIGSGLGNQSILPIVVPACAPNDVNYVEFFNECRVGTKFVLTNYGHMDMLNNNLGFISSKASSACVKGGGRKVVARRTIGGLIVAFLGASFLQDPSDYINIIANPSLAPTRLYPVETKIQRD*
	HuCLH3	HU06G02026.1	Hylocereus undatus	978	325	35.17	7.58	MSSSSCSPLLMSSPATTVNVFDFGSYPTALLSINPDAMIAAPPPKPLLIGTPTCNSPSLSQGCEFDILLLLHGYLLYNHFYSQLIQQIASHGFIVVAPQLYNIAGPDSSDEIKATAAIIDWLPKGLKDVLPQDIRADTDNISISGHSRGGKVAFALALNKVTTSPLKISALIGIDPVDGMDKGKQTPPPVLTYKPRSFELKGTPVLVIGSGLGALKRNPLFPPCAPKGVNHYDFYDECQNPAWYFLVKGYGHLDMLDDDTKGIRGKSTYCLCKNGETRKPMRRFVGGVIVAFLNGYVRGDPTQLNAITNAQENVPVQFDKVDFRA*
	AtCLH1	AT1G19670.1	Arabidopsis thaliana	975	324	34.85	5.44	MAAIEDSPTFSSVVTPAAFEIGSLPTTEIPVDPVENDSTAPPKPVRITCPTVAGTYPVVLFFHGFYLRNYFYSDVLNHIASHGYILVAPQLCKLLPPGGQVEVDDAGSVINWASENLKAHLPTSVNANGKYTSLVGHSRGGKTAFAVALGHAATLDPSITFSALIGIDPVAGTNKYIRTDPHILTYKPESFELDIPVAVVGTGLGPKWNNVMPPCAPTDLNHEEFYKECKATKAHFVAADYGHMDMLDDDLPGFVGFMAGCMCKNGQRKKSEMRSFVGGIVVAFLKYSLWGEKAEIRLIVKDPSVSPAKLDPSPELEEASGIFV*
	AtCLH2	AT5G43860.1	Arabidopsis thaliana	957	318	34.9	6.51	MSSSSSRNAFEDGKYKSNLLTLDSSSRCCKITPSSRASPSPPKQLLVATPVEEGDYPVVMLLHGYLLYNSFYSQLMLHVSSHGFILIAPQLYSIAGPDTMDEIKSTAEIMDWLSVGLNHFLPAQVTPNLSKFALSGHSRGGKTAFAVALKKFGYSSNLKISTLIGIDPVDGTGKGKQTPPPVLAYLPNSFDLDKTPILVIGSGLGETARNPLFPPCAPPGVNHREFFRECQGPAWHFVAKDYGHLDMLDDDTKGIRGKSSYCLCKNGEERRPMRRFVGGLVVSFLKAYLEGDDRELVKIKDGCHEDVPVEIQEFEVIM*
	BvCLH1	XP_010669257.2	Beta vulgaris	1098	365	40.26	7.23	MGSLWVSISVIMILMLTILDYSEAEFSTTTPSFLLESISQYDNSHVSEKLTVFETGKYQVTNPILVRKSQYSTPEPLLIVSPKEAGSYPILFFIHGTLISNQDYSHLFKHVASHGFIVVAPLLFPPLVIFPPSQADEIEMAASMINWLPSKLHEVLRDHVNAKVSADLQKVAISGHSRGGKSAFALALGMSKTKLNFNISALIGVDPVAGPDNHSQTEPHVLTYIDNSFDLSIPCTVIGTGLGSKRNRLIPPCAPSNVSHQQFFNELKQGSHFVIEKYGHMQMLNDFLTDPVAVSMSVMCTSGFGPKTTMRRTLGGIMVAFLDAYFRDEKQQFFTLMANPSLAPTKLSVEKKGKFRFAPTNAQQL
	BvCLH2	XP_010695290.2	Beta vulgaris	969	322	34.95	7.07	MSSPSSSTNDTTSNFITIFDNGTYSTVLLNIKAEDFSSDSKTTSPSKPLIIATPSCSEGGEFPVLLMLHGYILYNHFYSQLIKHIASHGFVVIAPQLYTIAGADSSDEIKDTAAIIDWASKSLKNVLPSNVRPNLDKLAISGHSRGGKVAFALALKKVTTSPLKISALIGIDPVDGMGKKNQTPPPVLTHLPQSFKLDGMPVLVIGSGFGAIKKNPLFPPCAPEGVNHENFYNESQNPAWYFLVKDYGHLDMLDDCTKGVRGVSTYCLCKNGQSREPMRKFVGGVIVAFLNAYLKADESMLVSIRDGEETIPVKFDKVDVRL
Stay-green protein	HuSGR1	HU04G00125.1	Hylocereus undatus	900	299	34.13	8.35	MGSLAASSSMLLPSKLNPSFISKDQAYLPSFSRSRVRAPPLKLRKYTFPVMRLFGPAIFEASKLKVLHVGVDKENHPGKLPRTYTLTHSDVSSKLTLAISQTINNSQLQGWYNKLQRDEVVAEWKKVKGQMSLHVHCHISGGHFLLDLCAKLRYYIFCKELPVVLKAFVHGDEDLFNNYPQLQEALVWAYFHSSLPEFNKVECWGPLKDAVSQDSKKKLDLFNFNFNFNFRHGNEEQQEALSGNSEHHWELPEPCEEACNCCFPPNSMIPWTQLLSETQGQHELRANVSFSKTGTLNQQ*
	HuSGR2	HU08G00763.1	Hylocereus undatus	345	114	12.58	10.08	MAALSASMLLASKLKPSAYEDQLSSLSLSRSSRSISKAKNAKYFRPVMRLFGPAIFEASKLKVLSLGLVKRRTQESCLELILLLIVIYLPAHVGHLSNDNNSQGIILFRSLLTE*
	HuSGR3	HU08G00764.1	Hylocereus undatus	312	103	11.8	8.46	MEKVKGKMSLHVHCHISGGHFLLDMFAKLRYYIFCKELPVVLKAFVHGDETLFNTYPQLKEALVWVYFHSNLPEFNKVECWGPLKDAVAPTTTTPPQAPLTTK*
	HuSGRL1	HU05G00923.1	Hylocereus undatus	525	174	19.7	5.85	MGFVNGSREDGDEGGEIEQKRFEAVRLLGPPARFKASKLKVDFMGEQVCSTVVPRIYILSHCDFTANLTLTVSNIITVDQLRRWYSKDDVVAEWKDMKGHMCLVVHCYVSGPNNPFVDLAAEFRYHIFSKELPLVLQAVLYGDSTFFKEHPELMDAVVQAIPSDLLNTKCKHCN*
	HuSGRL2	HU07G01386.1	Hylocereus undatus	690	229	25.67	8.18	MSRVILGFGSIQVCVRSRHDSNSVLKAVRLLGPPARLEASKLKVDFMGEQVYSRVVPRIYILSHCDFTANLTLTVSNIITVDQLRGWYSKDDVIAEWKDTKGHMCLVVHCYVSGPNNLFVDLAAEFRYHIFSKELPLVLQAVLYGDSAFFKEHPELMDAVVQVYFHSRSPKYNCIECWGPLKGAAQKGDQIRGLLGTNEQDSIEQQKLQKNDAIVVVKTSGSPLLPNLS*
	AtSGR1	AT4G11910.1	Arabidopsis thaliana	816	271	30.75	8.88	MCSLATNLLLPSKMKPVFPEKLSTSSLCVTTRRSKMKNRSIVPVARLFGPAIFEASKLKVLFLGVDEKKHPAKLPRTYTLTHSDITAKLTLAISQSINNSQLQGWANKLFRDEVVGEWKKVKGKMSLHVHCHISGGHFFLNLIAKLRYYIFCKELPVVLEAFAHGDEYLLNNHPELQESPVWVYFHSNIPEYNKVECWGPLWEAMSQHQHDGRTHKKSETLPELPCPDECKCCFPTVSTIPWSHRHYQHTAADENVADGLLEIPNPGKSKG*
	AtSGR2	AT4G22920.1	Arabidopsis thaliana	807	268	30.05	8.83	MCSLSAIMLLPTKLKPAYSDKRSNSSSSSSLFFNNRRSKKKNQSIVPVARLFGPAIFESSKLKVLFLGVDEKKHPSTLPRTYTLTHSDITAKLTLAISQSINNSQLQGWANRLYRDEVVAEWKKVKGKMSLHVHCHISGGHFLLDLFAKFRYFIFCKELPVVLKAFVHGDGNLLNNYPELQEALVWVYFHSNVNEFNKVECWGPLWEAVSPDGHKTETLPEARCADECSCCFPTVSSIPWSHSLSNEGVNGYSGTQTEGIATPNPEKL*
	AtSGRL	AT1G44000.1	Arabidopsis thaliana	783	260	29.9	8.83	MACYIVPYYHHPVLSHPNREIFSHRHHHHHRFCNNLLNRRISVPRSSAISDGGVSYNTLVSEAVRLLVPQANFDSSKLKVEFLGELLENKSNGGIITPRTYILSHCDFTANLTLTISNVINLDQLEGWYKKDDVVAEWKKVNDELRLHIHCCVSGMSLLQDVAAELRYHIFSKELPLVLKAVVHGDSVMFRENPELMDAYVWVYFHSSTPKYNRIECWGPLKDAAKGKQQGNHQGFLSSTTSRKLIRHKSIFHTLFTFLL*
	BvSGR	XP_010676587.1	Beta vulgaris	852	283	32.45	8.38	MSTLTTSMVLPSKLKSSFHQDKSSLFSTRWSRFPPKKTKSFSPVMRLFGPAIFEASKLKVLFLGVDEEKHPPKLPRTYTLTHSDITSKITLAVSQTINNSQLQGWYNKVYRDEVVAEWKKVKGKMSLHVHCHISGGHFLLDLCAPLRYYIFRKELPVVLNAFVHGDENLFNNYPELQEASVWVYFHSSIPEFNKVECWGPLNDAVDPTSKNKKRMMMINDEQDKEEEEEASSSKWEMLVPCTKPCRCCFPPTSLIPWTPSLSQEQQQEQQLPGDVSIPPPGTR
	BvSGRL	XP_010679284.1	Beta vulgaris	795	264	29.7	8.31	MASNWTCAFSLSSTKYICSTTNTSRSKISFCFCSGTKIKSPHFTPVLSSLTKGGVPYKNALISEAVRILGPQARFEASKLTVDFMGQEVDDYSRVVPRIYILSHCDFTANLTLTISNIINVDQLQGWYSKDDVVAEWKNLKGKMCLVVHCYVSGPNNLLRDLVAELRYHIFSKELPLVLQAILYGDSALFREHPELMEAVVWVYFHSSSPKYNCIECWGPLKDASQMGDQVRGLLTAKDTNTLQQQPKLESPKSFLQALFTFLL
Pheide a oxygenase	HuPAO1	HU02G03416.1	Hylocereus undatus	1716	571	64.45	8.7	MAMLQAFLPEAPCSNPLFFSHSKLTHASKSSLPSNLLLCLSPNPSSFHLHKLDKPKPRSLKLSSSSSSSSSITKPFKAIAADVAATSENKDEEEDVFVGPASQAEVRGERQVAAYDWTEEWYPLYLTENVPDDAPLGFTVFHKQLVLYRDGDGELRCYQDRCPHRLAKLSEGQLVDGRLECLYHGWQFEGEGKCVKIPQLPAGAKIPRQACVTTYEVRDSQGVVWVWMSQRTPPNPTKIPWFENFARPGFQDISTTHELPYDHSILLENLMDPAHIPISHDRTDWTAKREDAQPLLFNVIERTHRGFAGWWGKESEKSMPNFLRFDAPCVLQNNREIVNEKGEKHYFTGLFLCRPSGQGKSMLIVRFGGTTRSPLAKLFPQWYFHQNACKVFEQDMGFL…
	HuPAO2	HU03G01716.1	Hylocereus undatus	1443	480	54.84	8.32	MSSVPTENVEPPQIENEVDSKPQGEKFDWYSQWYPVMPVCDLDKRVPHGKRVMGLDVVVWWDRNESQWKVFNDMCPHRLAPLSEGRVDQWGRLQCVYHGWCFSGSGDCKLIPQAPPDGPPVHTFKKACVTVYPSTVQNGIVWFWPNSDPKYKDILQHKQPPFVPEMDDPSYTHLLANRDIPYGYEVLIENLMDPSHVPYAHYGLMQGGRPFDMSVKQLDINGFVAKQDWGSSKFIAPCIFYAYPDPPNPNGTNGSASSTATNTDSSPGVSISPQKRALLIFICVPVSPGKSRLIWSFPRNFAVWMDRIMPRWIFHIRQNLILDSDLYLLHVQERKIMEFGPSNWQKVCFLPTKADALVVAFRRWLIKYSQGQVNWGDKFNAAALPPTPPREQLFDRYWS…
	HuPAO3	HU03G01721.1	Hylocereus undatus	657	218	25.13	9.41	MSQDCSARMSISPQRIATMIFLCIPVSPGNSRLIWVTRDFAIGVDQIIPRWIFHIRQNIVIDGDLYLIHAQERKMELGPSNWQKVCFVPTKADALVVAFRRWLNKYSQGQLDWSDKFNGAKLSPAPPREQLFDRYWSHVVNCSSCSYAYKALNLTEMVLQIMSIGIIGVIGMTKQPTMNTVQRSTLFSMALLCFVASKWVSHFVYQTFRYHDYNHALK*
	HuPAO4	HU03G02243.1	Hylocereus undatus	1662	553	63.17	6.77	MAFSLSTPTPTPTAFTKPFFTVAFFSHDHRKAPGKFSRRLPNLPPLLVTASPKPTPSAEEERQEQHTTVDNVVFPEIEDADESSKFTWRDHWYPVSLLEDLDPRRPTHFQLLNRDIVLWFDKKSNEWVAFDDKCPHRLAPLSEGRIDDNGDLQCSYHGWSFDGCGFCSRIPQAKLDSPEARAVKSPRARATKFPTKVSQGLLFVWPDENGWERARVSNPPRLPDDFDKDEFATVSIQRDLYYGYDTLMENVSDPSHIDFAHHKVTGRRDRAKPLPFKVETSGPWGFAGANDDDPRISAKFVAPCYYMNKIGKGWGLKSISSSRIEIDTKLPIFGDQKWTIWICSFNIPMAPGKTRSIVCSARNFFQFTVPGPAWWQVVPRWHEHWTSNNVYDGDMIVLQ…
	HuPAO5	HU07G00833.1	Hylocereus undatus	1599	532	59.91	8.83	MTAVATASALSLPISLRSPSKLVPRKVRGNIGVFAVFGEDGGSVSKKSVWSTLFNVEDPRPKAPLYKGKILDVNQALEVARLDIQYLDWRARQDVLTIMMLHEKVVEVLNPLARDYKSIGTLKKDLAELQDELAQAHKQVHISEARVSAALDKLAYMEELVNDRLLQARSTTETDQAATSPSSSTQSLEAAKRNLPRKSLDVSGPVKSYHPSLKNFWYPVAFSADLKDDTMIPIECFEEPWVIFRGKDGRPGCVRNTCAHRACPLHLGSVNEGRIQCPYHGWEYSTDGKCEKMPSTKLLDVRIKSLPCFEQEGMIWVWPGSEPPAAKLPSLQPPQGFVIHAEIVMELPVEHGLLLDNLLDLAHAPFTHTSTFAKGWSVPSLVKFLTPASGLQGYWDPYP…
	HuPAO6	HU11G01192.1	Hylocereus undatus	1554	517	58.72	6.86	MISCEYFQVGDRIGVFAVFGEDGASVSKTSSWGPLFDVEDPRSRAAKSTGEILDLNQALELARLDIQYLDWRARQDVLRIMLLHEKVVEALNPLAREYKSIGTLKKELAQLQEELAEAHKQVHKSEARVSAALDKLAYMEELVNYRLLQDRSTTQEDITPSSLTTSTHALEAVKTNHPHKRLDVSGPVSSYHPRLKNFWYPVAFSADLKDDTMIPIECFEEPWVIFRGKDGKPGCLQDTCAHRACPLHLGSVNEGRIQCPYHGWEYSTGGKCEKMPSTRLQDARIKSLPCFEQEGMIWIWPGNDPPTTVLPSLQPPQGFVIHAEIVMELPVEHGLLLDNLLDLAHAPFTHTSTFAKGWSVPSLVKFLTPASGLKGYWDPYPIDMEFRPPCMVLSTIGIS…
	AtPAO	AT3G44880.1	Arabidopsis thaliana	1614	537	60.76	7.19	MSVVLLSSTSATITKSQSKKIPFLSPTTKFPLKVSISPSRSKLFHNPLRVAAPPSVPTSDSTEEKRIEEEYGGDKEEEGSEFKWRDHWYPVSLVEDLDPNVPTPFQLLGRDLVLWFDRNDQKWAAFDDLCPHRLAPLSEGRLDENGHLQCSYHGWSFGGCGSCTRIPQAATSGPEARAVKSPRACAIKFPTMVSQGLLFVWPDENGWDRANSIEPPRLPDDFDKPEFSTVTIQRDLFYGYDTLMENVSDPSHIDFAHHKVTGRRDRAKPLPFKVESSGPWGFQGANDDSPRITAKFVAPCYSMNKIELDAKLPIVGNQKWVIWICSFNIPMAPGKTRSIVCSARNFFQFSVPGPAWWQVVPRWYEHWTSNLVYDGDMIVLQGQEKVFLAKSMESPDYDV…
	AtCAO	AT1G44446.1	Arabidopsis thaliana	1611	536	60.33	7.96	MNAAVFSPSALSLPISFSKTRSSFLSRKKGVKGEFRVFAVFGDESGLVEKKSQWRPLFDVEDPRSKAPPYKGKFLDVNQAIEVARFDIQYLDWRARQDLLTIMILHDKVVDVLNPLAREYKSIGTVKKELAGLQEELSKAHQQVHISEARVSTALDKLAHMEELVNDRLLPGRVVTELDKPSSSTTASAVELDREKTNTGAKSLNVSGPVPPYSPHLKNFWYPVAFTADLKHDTMVPIECFEQPWVIFRGEDGKPGCVRNTCAHRACPLDLGTVNEGRIQCPYHGWEYSTDGECKKMPSTKLLKVKIKSLPCLEQEGMIWIWPGDEPPAPILPSLQPPSGFLIHAELVMDLPVEHGLLLDNLLDLAHAPFTHTSTFAKGWSVPSLVKFLTPTSGLQGYW…
	BvPAO1	XP_010673483.1	Beta vulgaris	1659	552	62.52	9.05	MSAHLTMLSTRIPKLLVSDYEKLSFTNRISSCQLNSSPQSSTWILSQHQCNRNIITGKPNASNSGTRMSVVTAASTVSIDESTYETKNKEVSENFDWYAQWYPVMPVCDLDKRKPHGKRVIGLDVVVWWDKTESQWKVFNDMCPHRLAPLSEGRIDQSGRLQCVYHGWCFNGSGACKLIPQAPTDAAPVHTSKKACVAVYPSTVQNKMVWFWPNSDPEFKDILQKKKPPFIPELDDPSYSNLLSNREINYGYEVLIENLMDPAHVPYAHYGILNTPTPKSKVDREGGRPLNLSVKDMDINGFSTKQDWGSGNFFAPCVYYVYPDPPPDSGNGSESSAVPNKVSSSQKRPILVFICIPVSPGKSRLIWSFPRNFAVWIDRIIPRWVFHFNQNLVLDSDLY…
	BvPAO2	XP_010673485.1	Beta vulgaris	1605	534	60.79	8.85	MAAVLNLLTLQPCKLRVNKTQLSFGIKNPLSCISPLSKTTKTKTLAKSKLYISATSTTITETVSGNPKTENDEKDGNFDWYSEWYPVAPVCDLDKRVPHGKRVIGLDLVVWWDPNVMSWKVFDDRCPHRLAPLSEGRIDQWGRLQCVYHGWCFDGSGHCKLIPQAPLDGPPVHTSKKACVASYPCTVQNDILWFWPNSDPEYQDILTKKQPPYIAEIDDPSYAKSMGTRDIPYGYEVLVENLMDPAHVPYAHYGIMRIPSDKNRPKADREGGRPLEINVQKLDKSGFSAQQERGISEFIPPCVFYALPKSSMNEGQSLSSPQKESEGKQRRFLLIFFCIPVSPGKSRLIWTFPRNFAVWLDQIVPRWVFHIDQNLILDSDLYLLHVEEHKIMENGPTNW…
	BvPAO3	XP_010677642.3	Beta vulgaris	1593	530	59.95	8.89	MNAVATASALSLPIFHSRPFKFNPKKVKGSIGVFAVFREDGESVDKKSTWGTLFNVEDPRTKAPLYKGKILDVNQALEVARFDIQYLDWRARQDVLAIMLLHEKVVEVLNPLAREYKSVGTLRKELAGLQDELEQAHKKVHISEARVSAALGKLAYMEELVNDRLLQDRTTTEINQPPASTSTSIQPLQPTKRKPSRKTLDVSGPVKSYHPSLKNFXPVAFSADLKDGTMIPMDCFEEPWVIFRGKDGKPGCVRNTCAHRACPLDLGSVNEGRIQCPYHGWEYSTDGKCVKMPSTKLLDVRIKSLPCSEQEGMIWIWPGNDAPTASLPSLLPPQGFVIHAEIVMELPVEHGLLLDNLLDLAHAPFTHTSTFAKGWSVPSLVKFLTPSSGLQGYWDPYPI…
	BvPAO4	XP_010689248.1	Beta vulgaris	1611	536	60.79	6.37	MAFSLSSTTPQTLTKPFSPLPFLSPHLRKTQISSSRKLSNLRLLRVTAPSNTITSSSSEEEVPTFLNDVVSPDSEETEESSKFTWRDHWYPVSLLEDLDSRVPTPFQLLGRDIVLWFNKSANQWVAFDDKCPHRLAPLSEGRIDENGDLQCSYHGWSFDGCGSCTRIPQAKSEGPEARAVKSARACATKFPTMVSQGLLFVWPDENGWERASVTQPPRLPDDFDKPEFATVSIQRDLYYGYDTLMENVSDPSHIDFAHHKVTGRRDRAKPLPFKVESSGPWGFSGANDDNPRISAEFIAPCYYLNKIDIDTKLPVIGDQKWTIWICSFNIPMAPGKTRSIVCSARNFFQLTVPGPSWWQVVPRWHEHWTSNKVYDGDMIVLQGQEKFFQSKLAEDSEDI…
	BvPAO5	XP_010692953.1	Beta vulgaris	1716	571	64.38	8.91	MAILQAILPYNPPSKTSFLSTNTKTIRKNPTLINLSQNPSNYSHLHNNNLKHSNKKPNSSSSLSSTKSQAIAADNVTVEPSSAEEKEKKNEEDDNVFVGPSSQAEVRGEREVVDYDWTEEWYPLYLTKNIPNDAPLGLTVFHKQLVLYRDASGQLRCYEDRCPHRLAKLSEGQLVDGRLECLYHGWQFEGEGKCVKIPQLPAGAKIPKQACVRTYEVRDSQGVVWVWMSQRSPPNGSKIPWFENFARPGFQDISTTHELPYDHSILLENLMDPAHVPISHDRTDWSAKREDAQPLLFKVTERTERGFAGWWGKESEKSLLNFLRFEAPCVLSNSREIVDEKGEKHYFSGLFLCRPSGQGKSMLIVRFGTTRRSPLAKFFPTWYFHQNASKVFEQDMGFL…
RCC reductase	HuRCCR1	HU06G00857.1	Hylocereus undatus	855	284	31.93	4.84	MEPQRDERPRFKDFPYAPDPIRDLMVEALSTVESRLDTQLVPYTLPLDVEYYTNESGTNHGSLFILSGAPSSPIDFVLGSWLHCKLPTGAAMNITSLTCYMNDSTDAPPLVMEFIQGGPTSLVVILDLPPRRDLVLHPDYLKTFYEETELEKQRQLILDTVPEAKPYVSPSLYIRSVFSPTAIIARVDTSGGDSEGETRLEEIVREKVSIAAKKVLETWLEVCSCGEKRELTQEEDRAYLKKRDAMFKSKTIEVDIGSTLPRLFGQEIADRVLAELRVLMGSRG*
	HuRCCR2	HU06G00858.1	Hylocereus undatus	849	282	31.35	4.84	MEPPTDEGPRFKDFPCISAPIRDLMLESLSTVESRLKSQLLPYTLPPDVEYYQNQSGTNHGSIFVLAGSPLSPIDIVFGSWLHCKVPTGAALNITTFLCYMNDSTDAPPFLMELIQGSPTSLVILLDLPPRRDLVMHPDYIKTFYEDTELTKHKHLLLDSIPEAKPYESPSLYIQSAFSPTAILARVDTSGVEGGETRLEEIVREKVAPAAKAVLETWLEVCASGDQKRERELEEEDKAYLRKRDAMFKSQSIEIDLGGNLPRLFGQDVADRVIGALKGLMG*
	HuRCCR3	HU06G00878.1	Hylocereus undatus	1047	348	38.53	8.28	MAVIFCKANLLSNPLSLSSSSSPPPPPSAAVGAASNWRYPVVSLSNLRSLPTRICCAASPTSQKKPRRDERPRFKDFPYASAPVRDLMVEVLSMMESRLGTELVPHTLPPNVEYYTNKSGTNHGSLYVLTGAPSSRVDFILGSWQHREFPEGGTGHAISLTCVMKLSTTAPSLTMEFVQCSPTLLRFTLDLPPRVELAINNNYVKVVYINTKLEALRHFIAYTIPETLDYTPPCVNIRLIFSPTAIMAWVDTSASDGGGETRFEEILRVDVTFAAKKVVETWLEVCACAKEGRGVTDERVWDYLKARDRLLIEKVVELDIGCCMDKKFGEETAYSVLGALRAFVASRR*
	HuRCCR4	HU06G00879.1	Hylocereus undatus	1053	350	38.55	6.95	MALIVCRANVLSPQLSLSSSSFSSSSSSPSAAVGAASNWRYPVVSLSNLRSLPTKICCAASPASQGEPQRDGRPRFRDFPYASAPIRDLMVELLSMVETRLGPKLVPYTLPPDVEYHTNESGTNHGSVYVRAGAPSSRIDFLLGSWRHCEVPPQGQPVDMTSLRCFMNSSTDVPELLVKFAQYSPTRLGITLDLPPRSDLVLDATYLETFYKKTQLSMLSKLIISNVPESGRYQDPSIYLRCTLSPAAITLGVVTSECDGGGETRLEQIVSTTVRAAAKRVVETWLDFCGQRWRVPQESDRPDLEERDVISKLKTIRIDVLHGLPAIFGQEIADRVRAELEPRCHSGFNV*
	AtRCCR	AT4G37000.1	Arabidopsis thaliana	960	319	36.45	5.71	MAMIFCNTLYSSSSPSYLSPLTSKPSRFSKNLRPRAQFQSMEDHDDHLRRKFMEFPYVSPTRKQLMVDLMSTVENRLQSQLLPCNLPPDVRNFNNPNGSAEASLHIRSGDKSSPIDFVIGSWIHCKIPTGVSLNITSISGFLNSSTKAPNFVVELIQSSSKSLVLILDLPHRKDLVLNPDYLKEYYQDTALDSHRQSLLKLPEVNPYVSPSLFVRSAFSPTASMLKIDAEEEDKLEEILRDHVSPAAKEVLEVWLERCVKEEEEKIVVGEEERMELERRDKSFRRKSIEDDLDLQFPRMFGEEVSSRVVHAIKEAFGVL*
	BvRCCR	XP_010666619.2	Beta vulgaris	969	322	35.81	5.62	MALTCTQLPFSLSSKTSQSPLTISHSSLPLLPNFRFPTSTLASCCGAASQMNNGRPRFKEFPYASPAIKNLMVDLISTVENSLDSMLLPCTLPQDIQYFHNQTDTSHASLFLRSGSPSSPIDFILGSWLHCELPTGGALNITSLSSYMNNSTDAPHLVIEFIQNTPTSLVFILDLPHRKDLILHPHYLKTFYEDSGLENQRQLLNKLSEVQPYVSPSLYIRSVFSPTAVVLRIDTSSSGGERLEEILRDDVSSAAKMVLEIWLNLCVLGEKQGIQDEEKAYLKTRDSMFKSKSIETDIGSTLPRMFGQETADRVLSVLREII
