# Supplementary material for: Characterization of Chlorophyll Degradation Genes Reveals Gene Cluster HuSGR2 and HuSGR3 Promoting Chlorophyll Degradation in Pitaya Peel
Source: Genes (Basel). 2026 Apr 5;17(4):427. doi: 10.3390/genes17040427 (PMC13116868; doi:10.3390/genes17040427)
Supplement: Supplementary file 1 [file genes-17-00427-s001.zip › Table S2.xlsx]

## Sheet: Sheet1
Table S2 FPKM value of candidate genes related to chlorophyll degradation pathway.
Enzymes	Gene ID	Rename	Pericarp			Pulp
Non-yellow coloring	HU03G02861.1	HuNYC1	27.9703	42.8779	124.802	32.4403	28.2464	48.8655
	HU08G00939.1	HuNYC2	10.6424	15.3459	13.0601	7.00017	5.52523	8.95987
Chlorophyllase	HU04G00617.1	HuCLH1	457.371	98.3761	3.31507	232.484	64.5875	7.18517
	HU04G00618.1	HuCLH2	4.88393	12.2032	1.02287	1.26407	0	0.160833
	HU06G02026.1	HuCLH3	11.8281	11.2594	50.4695	1.2961	0.748533	2.76023
Stay-green protein	HU04G00125.1	HuSGR1	12.8534	53.4617	442.341	22.4497	13.3129	68.8846
	HU08G00763.1	HuSGR2	0.5803	3.7083	63.9007	4.5925	5.70357	9.96173
	HU08G00764.1	HuSGR3	0.805167	10.2711	142.079	15.3394	15.8579	19.998
	HU05G00923.1	HuSGRL1	4.5322	1.41967	0	0	0	0
	HU07G01386.1	HuSGRL2	1.97693	0.3484	0.229133	0	0	0
Pheide a oxygenase	HU02G03416.1	HuPAO1	77.6261	125.953	206.436	46.6262	35.8072	82.7677
	HU03G01716.1	HuPAO2	4.42957	6.81633	5.09477	5.2634	8.19423	2.595
	HU03G01721.1	HuPAO3	0.248133	0	0	0.258467	0.6135	0.429667
	HU03G02243.1	HuPAO4	78.1353	123.323	305.268	48.3161	60.8849	81.722
	HU07G00833.1	HuPAO5	23.8461	21.0708	32.469	4.4917	3.01547	3.3289
	HU11G01192.1	HuPAO6	7.30397	13.1574	5.6047	8.18373	27.4397	2.74843
RCC reductase	HU06G00857.1	HuRCCR1	20.6248	22.897	16.9678	10.1057	11.7364	20.1213
	HU06G00858.1	HuRCCR2	4.89023	1.8881	0.0931	0.6487	0.379667	0.273533
	HU06G00878.1	HuRCCR3	44.0228	33.5781	54.7859	46.479	20.1286	17.5631
	HU06G00879.1	HuRCCR4	59.4022	34.4772	67.8706	54.2167	16.658	9.0895
