# Supplementary material for: Characterization of Chlorophyll Degradation Genes Reveals Gene Cluster HuSGR2 and HuSGR3 Promoting Chlorophyll Degradation in Pitaya Peel
Source: Genes (Basel). 2026 Apr 5;17(4):427. doi: 10.3390/genes17040427 (PMC13116868; doi:10.3390/genes17040427)
Supplement: Supplementary file 1 [file genes-17-00427-s001.zip › Table S3.xlsx]

## Sheet: Sheet1
Table S3 The primers used in this study.
Primer name	Primer sequence (5'-3')
RT-qPCR
HuNYC1-F	TTCAGACCCTTGCTGCAGTT
HuNYC1-R	CAGCCGTCAAAGGAGTGCTA
HuNYC2-F	ACCTCGAGGAGGCCATGTAT
HuNYC2-R	TGTGTTGGCACCCGACATTA
HuCLH1-F	TGCCCTGGCACTAGGAGTAT
HuCLH1-R	TGCTGTGATTACCAAGCCCT
HuCLH2-F	GGCAGCATCTGTTGCAAACT
HuCLH2-R	CCAGCAACAGGGTCTACTCC
HuCLH3-F	GTGCACTTAAGAGGAACCCT
HuCLH3-R	TCCGTACCCCTTGACCAGAA
HuSGR1-F	CCATTCAAGCCTTCCGGAGT
HuSGR1-R	TTGCAGGCTTCCTCACAAGG
HuSGR2-F	GAGTGCTTCAATGTTGCTCGC
HuSGR2-R	CCAATCCCAAGGACAACACCT
HuSGR3-F	GCTCAAGGATGCTGTGGCTC
HuSGR3-R	AACACTTGCATGCTTCCTTGC
HuSGRL1-F	TGGGACCACCAGCAAGATTC
HuSGRL1-R	GTCCTTCCACTCTGCAACCA
HuSGRL2-F	GTGCCTAGTCGTTCACTGCT
HuSGRL2-R	ATAAACCTGCACCACCGCAT
HuPAO1-F	GGCAATTTGAAGGTGAGGGC
HuPAO1-R	CCGGCCTAGCAAAGTTCTCA
HuPAO4-F	GGCCTACCCATTTCCAGCTT
HuPAO4-R	GCTTCCGGGCTATCCAACTT
HuPAO6-F	TGAGGGTCGCATCCAATGTC
HuPAO6-R	TGCAATGAAGGAAGGACCGT
HuRCCR1-F	CCCTCTACATTCGCTCCGTC
HuRCCR1-R	AAGCCCTGTCCTCCTCTTGA
HuRCCR3-F	ATGGCTCCCTCTACGTCCTT
HuRCCR3-R	GCAAGTCTAGGGTGAAGCGT
HuRCCR4-F	GAACGAGAGTGGGACCAACC
HuRCCR4-R	CTAGCCGTGTTGGGCTGTAT
Gene cloning
HuSGR2-F	ATGGCTGCTTTGAGTGCTTCAAT
HuSGR2-R	TCATTCTGTTAAAAGAGATCTAA
HuSGR3-F	ATGGAAAAAGTAAAAGGGAAGATG
HuSGR3-R	TTATTTTGTTGTCAATGGAGCCTG
Transient expression assay
pEAQ-SGR2-F	ATTCTGCCCAAATTCGCGACCGGTATGGCTGCTTTGAGTGCTTCAAT
pEAQ-SGR2-R	GAAACCAGAGTTAAAGGCCTCGAGTCATTCTGTTAAAAGAGATCTAA
pEAQ-SGR3-F	ATTCTGCCCAAATTCGCGACCGGTATGGAAAAAGTAAAAGGGAAGATG
pEAQ-SGR3-R	GAAACCAGAGTTAAAGGCCTCGAGTTATTTTGTTGTCAATGGAGCCTG
